# Supplementary material for: Genotype-dependent lifespan effects in peptone deprived Caenorhabditis elegans
Source: Sci Rep. 2015 Nov 5;5:16259. doi: 10.1038/srep16259 (PMC4634109; doi:10.1038/srep16259)
Supplement: Supplementary Dataset 1 [file srep16259-s1.xls]

## Sheet: Sheet1
LINE	TREATMENT	DAY DIED		LINE	TREATMENT	DAY DIED		LINE	TREATMENT	DAY DIED		LINE	TREATMENT	DAY DIED		LINE	TREATMENT	DAY DIED		LINE	TREATMENT	DAY DIED		B= bagged
ewIR1	DR	L		ewIR18	DR	19		ewIR21	DR	B		ewIR40	DR	L		ewIR51	DR	B		N2	DR	21		L=lost
ewIR1	DR	21		ewIR18	DR	23		ewIR21	DR	22		ewIR40	DR	L		ewIR51	DR	21		N2	DR	23
ewIR1	DR	20		ewIR18	DR	L		ewIR21	DR	B		ewIR40	DR	15		ewIR51	DR	B		N2	DR	23
ewIR1	DR	25		ewIR18	DR	17		ewIR21	DR	L		ewIR40	DR	B		ewIR51	DR	B		N2	DR	23
ewIR1	DR	16		ewIR18	DR	24		ewIR21	DR	B		ewIR40	DR	B		ewIR51	DR	B		N2	DR	L
ewIR1	DR	17		ewIR18	DR	15		ewIR21	DR	16		ewIR40	DR	9		ewIR51	DR	7		N2	DR	17
ewIR1	DR	21		ewIR18	DR	19		ewIR21	DR	21		ewIR40	DR	23		ewIR51	DR	20		N2	DR	21
ewIR1	DR	24		ewIR18	DR	23		ewIR21	DR	17		ewIR40	DR	23		ewIR51	DR	L		N2	DR	26
ewIR1	DR	25		ewIR18	DR	24		ewIR21	DR	15		ewIR40	DR	10		ewIR51	DR	23		N2	DR	L
ewIR1	DR	28		ewIR18	DR	20		ewIR21	DR	B		ewIR40	DR	17		ewIR51	DR	21		N2	DR	26
ewIR1	DR	14		ewIR18	DR	22		ewIR21	DR	L		ewIR40	DR	22		ewIR51	DR	23		N2	DR	23
ewIR1	DR	18		ewIR18	DR	20		ewIR21	DR	17		ewIR40	DR	25		ewIR51	DR	B		N2	DR	21
ewIR1	DR	25		ewIR18	DR	20		ewIR21	DR	4		ewIR40	DR	B		ewIR51	DR	L		N2	DR	21
ewIR1	DR	23		ewIR18	DR	17		ewIR21	DR	17		ewIR40	DR	12		ewIR51	DR	B		N2	DR	23
ewIR1	DR	24		ewIR18	DR	26		ewIR21	DR	7		ewIR40	DR	15		ewIR51	DR	23		N2	DR	17
ewIR1	DR	29		ewIR18	DR	22		ewIR21	DR	15		ewIR40	DR	B		ewIR51	DR	18		N2	DR	23
ewIR1	DR	18		ewIR18	DR	B		ewIR21	DR	B		ewIR40	DR	12		ewIR51	DR	L		N2	DR	24
ewIR1	DR	25		ewIR18	DR	22		ewIR21	DR	L		ewIR40	DR	21		ewIR51	DR	15		N2	DR	18
ewIR1	DR	22		ewIR18	DR	24		ewIR21	DR	B		ewIR40	DR	14		ewIR51	DR	17		N2	DR	24
ewIR1	DR	24		ewIR18	DR	27		ewIR21	DR	B		ewIR40	DR	15		ewIR51	DR	B		N2	DR	23
ewIR1	DR	24		ewIR18	DR	L		ewIR21	DR	17		ewIR40	DR	B		ewIR51	DR	18		N2	DR	23
ewIR1	DR	10		ewIR18	DR	28		ewIR21	DR	L		ewIR40	DR	19		ewIR51	DR	14		N2	DR	23
ewIR1	DR	26		ewIR18	DR	29		ewIR21	DR	B		ewIR40	DR	8		ewIR51	DR	L		N2	DR	24
ewIR1	DR	28		ewIR18	DR	20		ewIR21	DR	19		ewIR40	DR	21		ewIR51	DR	16		N2	DR	26
ewIR1	DR	22		ewIR18	DR	26		ewIR21	DR	B		ewIR40	DR	9		ewIR51	DR	7		N2	DR	14
ewIR1	DR	23		ewIR18	DR	17		ewIR21	DR	21		ewIR40	DR	B		ewIR51	DR	B		N2	DR	15
ewIR1	DR	24		ewIR18	DR	26		ewIR21	DR	20		ewIR40	DR	B		ewIR51	DR	7		N2	DR	24
ewIR1	DR	27		ewIR18	DR	L		ewIR21	DR	B		ewIR40	DR	B		ewIR51	DR	B		N2	DR	25
ewIR1	DR	28		ewIR18	DR	16		ewIR21	DR	17		ewIR40	DR	15		ewIR51	DR	B		N2	DR	L
ewIR1	DR	16		ewIR18	DR	19		ewIR21	DR	16		ewIR40	DR	12		ewIR51	DR	B		N2	DR	29
ewIR1	DR	21		ewIR18	DR	18		ewIR21	DR	8		ewIR40	DR	L		ewIR51	DR	B		N2	DR	17
ewIR1	DR	17		ewIR18	DR	19		ewIR21	DR	18		ewIR40	DR	15		ewIR51	DR	22		N2	DR	22
ewIR1	DR	24		ewIR18	DR	B		ewIR21	DR	B		ewIR40	DR	18		ewIR51	DR	B		N2	DR	28
ewIR1	DR	22		ewIR18	DR	10		ewIR21	DR	14		ewIR40	DR	17		ewIR51	DR	L		N2	DR	23
ewIR1	DR	24		ewIR18	DR	18		ewIR21	DR	L		ewIR40	DR	24		ewIR51	DR	15		N2	DR	19
ewIR1	DR	L		ewIR18	DR	17		ewIR21	DR	15		ewIR40	DR	15		ewIR51	DR	17		N2	DR	L
ewIR1	DR	25		ewIR18	DR	27		ewIR21	DR	B		ewIR40	DR	B		ewIR51	DR	B		N2	DR	18
ewIR1	DR	24		ewIR18	DR	23		ewIR21	DR	17		ewIR40	DR	B		ewIR51	DR	15		N2	DR	24
ewIR1	DR	25		ewIR18	DR	24		ewIR21	DR	L		ewIR40	DR	16		ewIR51	DR	B		N2	DR	24
ewIR1	DR	25		ewIR18	DR	25		ewIR21	DR	L		ewIR40	DR	21		ewIR51	DR	18		N2	DR	25
ewIR1	NGM	7		ewIR18	NGM	15		ewIR21	NGM	15		ewIR40	NGM	20		ewIR51	NGM	L		N2	NGM	16
ewIR1	NGM	16		ewIR18	NGM	L		ewIR21	NGM	17		ewIR40	NGM	L		ewIR51	NGM	16		N2	NGM	16
ewIR1	NGM	15		ewIR18	NGM	24		ewIR21	NGM	B		ewIR40	NGM	B		ewIR51	NGM	17		N2	NGM	16
ewIR1	NGM	16		ewIR18	NGM	24		ewIR21	NGM	L		ewIR40	NGM	22		ewIR51	NGM	B		N2	NGM	21
ewIR1	NGM	9		ewIR18	NGM	15		ewIR21	NGM	15		ewIR40	NGM	L		ewIR51	NGM	20		N2	NGM	24
ewIR1	NGM	14		ewIR18	NGM	20		ewIR21	NGM	8		ewIR40	NGM	23		ewIR51	NGM	L		N2	NGM	16
ewIR1	NGM	L		ewIR18	NGM	24		ewIR21	NGM	12		ewIR40	NGM	23		ewIR51	NGM	24		N2	NGM	23
ewIR1	NGM	14		ewIR18	NGM	16		ewIR21	NGM	B		ewIR40	NGM	24		ewIR51	NGM	16		N2	NGM	18
ewIR1	NGM	17		ewIR18	NGM	16		ewIR21	NGM	15		ewIR40	NGM	16		ewIR51	NGM	17		N2	NGM	19
ewIR1	NGM	17		ewIR18	NGM	18		ewIR21	NGM	19		ewIR40	NGM	26		ewIR51	NGM	16		N2	NGM	19
ewIR1	NGM	16		ewIR18	NGM	12		ewIR21	NGM	B		ewIR40	NGM	B		ewIR51	NGM	17		N2	NGM	22
ewIR1	NGM	B		ewIR18	NGM	18		ewIR21	NGM	L		ewIR40	NGM	21		ewIR51	NGM	20		N2	NGM	19
ewIR1	NGM	21		ewIR18	NGM	B		ewIR21	NGM	L		ewIR40	NGM	10		ewIR51	NGM	19		N2	NGM	16
ewIR1	NGM	16		ewIR18	NGM	12		ewIR21	NGM	19		ewIR40	NGM	B		ewIR51	NGM	B		N2	NGM	23
ewIR1	NGM	16		ewIR18	NGM	B		ewIR21	NGM	20		ewIR40	NGM	22		ewIR51	NGM	15		N2	NGM	L
ewIR1	NGM	18		ewIR18	NGM	22		ewIR21	NGM	5		ewIR40	NGM	L		ewIR51	NGM	14		N2	NGM	25
ewIR1	NGM	21		ewIR18	NGM	14		ewIR21	NGM	5		ewIR40	NGM	26		ewIR51	NGM	24		N2	NGM	B
ewIR1	NGM	20		ewIR18	NGM	24		ewIR21	NGM	16		ewIR40	NGM	B		ewIR51	NGM	15		N2	NGM	12
ewIR1	NGM	L		ewIR18	NGM	23		ewIR21	NGM	B		ewIR40	NGM	15		ewIR51	NGM	14		N2	NGM	11
ewIR1	NGM	23		ewIR18	NGM	21		ewIR21	NGM	20		ewIR40	NGM	26		ewIR51	NGM	13		N2	NGM	11
ewIR1	NGM	16		ewIR18	NGM	20		ewIR21	NGM	18		ewIR40	NGM	B		ewIR51	NGM	15		N2	NGM	24
ewIR1	NGM	11		ewIR18	NGM	24		ewIR21	NGM	10		ewIR40	NGM	16		ewIR51	NGM	17		N2	NGM	21
ewIR1	NGM	15		ewIR18	NGM	22		ewIR21	NGM	13		ewIR40	NGM	15		ewIR51	NGM	22		N2	NGM	18
ewIR1	NGM	17		ewIR18	NGM	16		ewIR21	NGM	B		ewIR40	NGM	17		ewIR51	NGM	20		N2	NGM	27
ewIR1	NGM	14		ewIR18	NGM	15		ewIR21	NGM	18		ewIR40	NGM	17		ewIR51	NGM	L		N2	NGM	24
ewIR1	NGM	15		ewIR18	NGM	19		ewIR21	NGM	19		ewIR40	NGM	23		ewIR51	NGM	24		N2	NGM	16
ewIR1	NGM	17		ewIR18	NGM	17		ewIR21	NGM	7		ewIR40	NGM	19		ewIR51	NGM	15		N2	NGM	20
ewIR1	NGM	21		ewIR18	NGM	24		ewIR21	NGM	B		ewIR40	NGM	L		ewIR51	NGM	B		N2	NGM	20
ewIR1	NGM	16		ewIR18	NGM	24		ewIR21	NGM	17		ewIR40	NGM	21		ewIR51	NGM	14		N2	NGM	17
ewIR1	NGM	16		ewIR18	NGM	21		ewIR21	NGM	15		ewIR40	NGM	23		ewIR51	NGM	11		N2	NGM	9
ewIR1	NGM	11		ewIR18	NGM	9		ewIR21	NGM	B		ewIR40	NGM	17		ewIR51	NGM	17		N2	NGM	20
ewIR1	NGM	22		ewIR18	NGM	7		ewIR21	NGM	15		ewIR40	NGM	B		ewIR51	NGM	17		N2	NGM	B
ewIR1	NGM	15		ewIR18	NGM	19		ewIR21	NGM	22		ewIR40	NGM	17		ewIR51	NGM	16		N2	NGM	15
ewIR1	NGM	14		ewIR18	NGM	24		ewIR21	NGM	21		ewIR40	NGM	20		ewIR51	NGM	18		N2	NGM	13
ewIR1	NGM	21		ewIR18	NGM	16		ewIR21	NGM	22		ewIR40	NGM	15		ewIR51	NGM	16		N2	NGM	L
ewIR1	NGM	18		ewIR18	NGM	15		ewIR21	NGM	16		ewIR40	NGM	24		ewIR51	NGM	16		N2	NGM	19
ewIR1	NGM	16		ewIR18	NGM	21		ewIR21	NGM	20		ewIR40	NGM	23		ewIR51	NGM	14		N2	NGM	19
ewIR1	NGM	16		ewIR18	NGM	14		ewIR21	NGM	13		ewIR40	NGM	24		ewIR51	NGM	B		N2	NGM	18
ewIR1	NGM	10		ewIR18	NGM	16		ewIR21	NGM	17		ewIR40	NGM	24		ewIR51	NGM	15		N2	NGM	16
ewIR1	NGM	17		ewIR18	NGM	16		ewIR21	NGM	21		ewIR40	NGM	B		ewIR51	NGM	17		N2	NGM	17
