# Supplementary material for: Genotype-dependent lifespan effects in peptone deprived Caenorhabditis elegans
Source: Sci Rep. 2015 Nov 5;5:16259. doi: 10.1038/srep16259 (PMC4634109; doi:10.1038/srep16259)
Supplement: Supplementary Dataset 2 [file srep16259-s2.xls]

## Sheet: Sheet1
LINE	TREATMENT	Day died		LINE	TREATMENT	Day died		LINE	TREATMENT	Day died		LINE	TREATMENT	Day died		LINE	TREATMENT	Day died		LINE	TREATMENT	Day died
CB4853	DR	14		JU1410	DR	14		JU1494	DR	17		JU1511	DR	8		JU1516	DR	17		JU1581	DR	28
CB4853	DR	17		JU1410	DR	23		JU1494	DR	18		JU1511	DR	9		JU1516	DR	17		JU1581	DR	24
CB4853	DR	18		JU1410	DR	23		JU1494	DR	20		JU1511	DR	11		JU1516	DR	23		JU1581	DR	25
CB4853	DR	22		JU1410	DR	12		JU1494	DR	23		JU1511	DR	11		JU1516	DR	24		JU1581	DR	28
CB4853	DR	14		JU1410	DR	16		JU1494	DR	29		JU1511	DR	13		JU1516	DR	25		JU1581	DR	27
CB4853	DR	14		JU1410	DR	18		JU1494	DR	24		JU1511	DR	7		JU1516	DR	16		JU1581	DR	32
CB4853	DR	14		JU1410	DR	9		JU1494	DR	27		JU1511	DR	7		JU1516	DR	22		JU1581	DR	30
CB4853	DR	19		JU1410	DR	11		JU1494	DR	28		JU1511	DR	13		JU1516	DR	12		JU1581	DR	17
CB4853	DR	11		JU1410	DR	13		JU1494	DR	31		JU1511	DR	8		JU1516	DR	17		JU1581	DR	23
CB4853	DR	16		JU1410	DR	18		JU1494	DR	16		JU1511	DR	9		JU1516	DR	21		JU1581	DR	29
CB4853	DR	17		JU1410	DR	18		JU1494	DR	22		JU1511	DR	8		JU1516	DR	16		JU1581	DR	20
CB4853	DR	15		JU1410	DR	24		JU1494	DR	26		JU1511	DR	9		JU1516	DR	17		JU1581	DR	29
CB4853	DR	18		JU1410	DR	11		JU1494	DR	28		JU1511	DR	10		JU1516	DR	23		JU1581	DR	30
CB4853	DR	19		JU1410	DR	19		JU1494	DR	29		JU1511	DR	14		JU1516	DR	16		JU1581	NGM	21
CB4853	DR	20		JU1410	DR	19		JU1494	DR	13		JU1511	DR	12		JU1516	NGM	19		JU1581	NGM	25
CB4853	DR	7		JU1410	DR	22		JU1494	DR	18		JU1511	DR	19		JU1516	NGM	14		JU1581	NGM	26
CB4853	DR	8		JU1410	DR	26		JU1494	DR	25		JU1511	DR	21		JU1516	NGM	26		JU1581	NGM	18
CB4853	DR	16		JU1410	DR	12		JU1494	DR	30		JU1511	DR	7		JU1516	NGM	16		JU1581	NGM	23
CB4853	DR	17		JU1410	DR	23		JU1494	DR	30		JU1511	DR	8		JU1516	NGM	17		JU1581	NGM	27
CB4853	DR	12		JU1410	DR	26		JU1494	DR	23		JU1511	DR	9		JU1516	NGM	25		JU1581	NGM	15
CB4853	DR	15		JU1410	DR	28		JU1494	DR	24		JU1511	DR	10		JU1516	NGM	29		JU1581	NGM	27
CB4853	DR	17		JU1410	NGM	10		JU1494	DR	26		JU1511	DR	13		JU1516	NGM	18		JU1581	NGM	28
CB4853	DR	17		JU1410	NGM	15		JU1494	DR	30		JU1511	DR	15		JU1516	NGM	20		JU1581	NGM	22
CB4853	DR	13		JU1410	NGM	17		JU1494	DR	30		JU1511	DR	20		JU1516	NGM	22		JU1581	NGM	17
CB4853	DR	16		JU1410	NGM	24		JU1494	DR	11		JU1511	DR	9		JU1516	NGM	20		JU1581	NGM	26
CB4853	DR	17		JU1410	NGM	22		JU1494	DR	11		JU1511	DR	11		JU1516	NGM	21		JU1581	NGM	31
CB4853	DR	14		JU1410	NGM	9		JU1494	DR	13		JU1511	DR	17		JU1516	NGM	22		JU1581	NGM	19
CB4853	DR	17		JU1410	NGM	11		JU1494	DR	14		JU1511	DR	17		JU1516	NGM	32		JU1581	NGM	20
CB4853	DR	18		JU1410	NGM	15		JU1494	DR	30		JU1511	DR	19						JU1581	NGM	23
CB4853	DR	19		JU1410	NGM	16		JU1494	DR	26		JU1511	NGM	17						JU1581	NGM	25
CB4853	NGM	17		JU1410	NGM	22		JU1494	DR	28		JU1511	NGM	18						JU1581	NGM	13
CB4853	NGM	19		JU1410	NGM	10		JU1494	DR	30		JU1511	NGM	21						JU1581	NGM	16
CB4853	NGM	14		JU1410	NGM	11		JU1494	DR	25		JU1511	NGM	6						JU1581	NGM	26
CB4853	NGM	17		JU1410	NGM	16		JU1494	DR	25		JU1511	NGM	8						JU1581	NGM	13
CB4853	NGM	17		JU1410	NGM	10		JU1494	DR	26		JU1511	NGM	9						JU1581	NGM	18
CB4853	NGM	18		JU1410	NGM	11		JU1494	DR	27		JU1511	NGM	10						JU1581	NGM	18
CB4853	NGM	14		JU1410	NGM	15		JU1494	NGM	11		JU1511	NGM	16						JU1581	NGM	32
CB4853	NGM	15		JU1410	NGM	20		JU1494	NGM	12		JU1511	NGM	7
CB4853	NGM	17		JU1410	NGM	17		JU1494	NGM	14		JU1511	NGM	8
CB4853	NGM	20		JU1410	NGM	21		JU1494	NGM	27		JU1511	NGM	10
CB4853	NGM	14		JU1410	NGM	22		JU1494	NGM	30		JU1511	NGM	12
CB4853	NGM	17		JU1410	NGM	24		JU1494	NGM	21		JU1511	NGM	13
CB4853	NGM	20		JU1410	NGM	20		JU1494	NGM	27		JU1511	NGM	9
CB4853	NGM	13		JU1410	NGM	25		JU1494	NGM	28		JU1511	NGM	9
CB4853	NGM	17		JU1410	NGM	18		JU1494	NGM	29		JU1511	NGM	8
CB4853	NGM	18		JU1410	NGM	23		JU1494	NGM	29		JU1511	NGM	9
CB4853	NGM	20						JU1494	NGM	25		JU1511	NGM	6
CB4853	NGM	14						JU1494	NGM	31		JU1511	NGM	7
CB4853	NGM	17						JU1494	NGM	18		JU1511	NGM	8
CB4853	NGM	22						JU1494	NGM	22		JU1511	NGM	10
CB4853	NGM	12						JU1494	NGM	23		JU1511	NGM	10
CB4853	NGM	12						JU1494	NGM	26		JU1511	NGM	11
CB4853	NGM	13						JU1494	NGM	30		JU1511	NGM	17
CB4853	NGM	13						JU1494	NGM	17		JU1511	NGM	10
CB4853	NGM	15						JU1494	NGM	26		JU1511	NGM	17
CB4853	NGM	17						JU1494	NGM	28		JU1511	NGM	17
CB4853	NGM	20						JU1494	NGM	30		JU1511	NGM	12
								JU1494	NGM	15		JU1511	NGM	13
								JU1494	NGM	24		JU1511	NGM	17
								JU1494	NGM	25
								JU1494	NGM	27
								JU1494	NGM	29
								JU1494	NGM	15
								JU1494	NGM	17
								JU1494	NGM	20
								JU1494	NGM	25
								JU1494	NGM	16
								JU1494	NGM	24
								JU1494	NGM	27
								JU1494	NGM	32
LINE	TREATMENT	Day died		LINE	TREATMENT	Day died		LINE	TREATMENT	Day died		LINE	TREATMENT	Day died		LINE	TREATMENT	Day died		LINE	TREATMENT	Day died
JU1926	DR	17		JU1927	DR	14		JU1931	DR	13		JU1932	DR	17		JU1933	DR	18		JU1936	DR	15
JU1926	DR	23		JU1927	DR	15		JU1931	DR	18		JU1932	DR	19		JU1933	DR	21		JU1936	DR	16
JU1926	DR	30		JU1927	DR	18		JU1931	DR	23		JU1932	DR	21		JU1933	DR	26		JU1936	DR	16
JU1926	DR	32		JU1927	DR	19		JU1931	DR	16		JU1932	DR	14		JU1933	DR	21		JU1936	DR	18
JU1926	DR	32		JU1927	DR	19		JU1931	DR	18		JU1932	DR	15		JU1933	DR	25		JU1936	DR	25
JU1926	DR	27		JU1927	DR	24		JU1931	DR	22		JU1932	DR	18		JU1933	DR	13		JU1936	DR	14
JU1926	DR	29		JU1927	DR	14		JU1931	DR	27		JU1932	DR	17		JU1933	DR	23		JU1936	DR	17
JU1926	DR	11		JU1927	DR	15		JU1931	DR	9		JU1932	DR	24		JU1933	DR	25		JU1936	DR	18
JU1926	DR	12		JU1927	DR	16		JU1931	DR	11		JU1932	NGM	10		JU1933	DR	29		JU1936	DR	22
JU1926	DR	19		JU1927	DR	16		JU1931	DR	17		JU1932	NGM	15		JU1933	DR	17		JU1936	DR	24
JU1926	DR	13		JU1927	DR	16		JU1931	DR	14		JU1932	NGM	19		JU1933	DR	17		JU1936	DR	26
JU1926	DR	16		JU1927	DR	21		JU1931	DR	15		JU1932	NGM	27		JU1933	DR	19		JU1936	DR	17
JU1926	DR	17		JU1927	DR	23		JU1931	DR	18		JU1932	NGM	12		JU1933	DR	20		JU1936	DR	18
JU1926	DR	19		JU1927	DR	17		JU1931	DR	18		JU1932	NGM	17		JU1933	DR	23		JU1936	DR	20
JU1926	DR	20		JU1927	DR	18		JU1931	DR	21		JU1932	NGM	17		JU1933	DR	18		JU1936	DR	17
JU1926	DR	12		JU1927	DR	19		JU1931	DR	18		JU1932	NGM	18		JU1933	DR	21		JU1936	DR	18
JU1926	DR	13		JU1927	DR	23		JU1931	DR	20						JU1933	DR	21		JU1936	DR	24
JU1926	DR	18		JU1927	DR	26		JU1931	DR	21						JU1933	DR	23		JU1936	DR	14
JU1926	DR	21		JU1927	DR	14		JU1931	DR	23						JU1933	DR	23		JU1936	DR	15
JU1926	DR	22		JU1927	DR	15		JU1931	DR	25						JU1933	DR	18		JU1936	DR	14
JU1926	DR	21		JU1927	DR	17		JU1931	DR	8						JU1933	DR	22		JU1936	DR	17
JU1926	DR	22		JU1927	DR	17		JU1931	DR	10						JU1933	DR	22		JU1936	DR	27
JU1926	DR	23		JU1927	DR	19		JU1931	DR	27						JU1933	DR	23		JU1936	NGM	19
JU1926	DR	26		JU1927	DR	21		JU1931	DR	22						JU1933	DR	17		JU1936	NGM	22
JU1926	DR	29		JU1927	DR	23		JU1931	DR	25						JU1933	DR	18		JU1936	NGM	23
JU1926	DR	14		JU1927	DR	26		JU1931	DR	26						JU1933	DR	22		JU1936	NGM	25
JU1926	DR	19		JU1927	DR	20		JU1931	DR	23						JU1933	DR	15		JU1936	NGM	23
JU1926	DR	21		JU1927	DR	25		JU1931	NGM	9						JU1933	DR	17		JU1936	NGM	23
JU1926	DR	24		JU1927	NGM	14		JU1931	NGM	10						JU1933	DR	18		JU1936	NGM	27
JU1926	DR	25		JU1927	NGM	15		JU1931	NGM	19						JU1933	DR	20		JU1936	NGM	23
JU1926	DR	27		JU1927	NGM	16		JU1931	NGM	21						JU1933	NGM	15		JU1936	NGM	24
JU1926	DR	29		JU1927	NGM	17		JU1931	NGM	17						JU1933	NGM	16		JU1936	NGM	25
JU1926	NGM	27		JU1927	NGM	18		JU1931	NGM	18						JU1933	NGM	25		JU1936	NGM	18
JU1926	NGM	28		JU1927	NGM	16		JU1931	NGM	19						JU1933	NGM	19		JU1936	NGM	20
JU1926	NGM	29		JU1927	NGM	18		JU1931	NGM	18						JU1933	NGM	24		JU1936	NGM	22
JU1926	NGM	13		JU1927	NGM	25		JU1931	NGM	17						JU1933	NGM	24		JU1936	NGM	22
JU1926	NGM	33		JU1927	NGM	17		JU1931	NGM	17						JU1933	NGM	16		JU1936	NGM	16
JU1926	NGM	9		JU1927	NGM	18		JU1931	NGM	19						JU1933	NGM	19		JU1936	NGM	23
JU1926	NGM	16		JU1927	NGM	20		JU1931	NGM	19						JU1933	NGM	22		JU1936	NGM	27
JU1926	NGM	17		JU1927	NGM	17		JU1931	NGM	13						JU1933	NGM	14		JU1936	NGM	29
JU1926	NGM	18		JU1927	NGM	17		JU1931	NGM	16						JU1933	NGM	17		JU1936	NGM	21
JU1926	NGM	29		JU1927	NGM	23		JU1931	NGM	20						JU1933	NGM	20		JU1936	NGM	9
JU1926	NGM	29		JU1927	NGM	10		JU1931	NGM	24						JU1933	NGM	21		JU1936	NGM	9
JU1926	NGM	10		JU1927	NGM	12		JU1931	NGM	25						JU1933	NGM	24		JU1936	NGM	9
JU1926	NGM	18		JU1927	NGM	16		JU1931	NGM	10						JU1933	NGM	14
JU1926	NGM	18		JU1927	NGM	17		JU1931	NGM	15						JU1933	NGM	17
JU1926	NGM	23		JU1927	NGM	9		JU1931	NGM	17						JU1933	NGM	22
JU1926	NGM	16		JU1927	NGM	10		JU1931	NGM	21						JU1933	NGM	17
JU1926	NGM	24		JU1927	NGM	11		JU1931	NGM	15						JU1933	NGM	28
JU1926	NGM	25		JU1927	NGM	18		JU1931	NGM	16
JU1926	NGM	30		JU1927	NGM	12		JU1931	NGM	17
JU1926	NGM	8		JU1927	NGM	15		JU1931	NGM	17
JU1926	NGM	14						JU1931	NGM	16
JU1926	NGM	18						JU1931	NGM	17
JU1926	NGM	19						JU1931	NGM	11
JU1926	NGM	21						JU1931	NGM	18
JU1926	NGM	11						JU1931	NGM	19
JU1926	NGM	17						JU1931	NGM	19
JU1926	NGM	18
JU1926	NGM	18
LINE	TREATMENT	Day died		LINE	TREATMENT	Day died		LINE	TREATMENT	Day died		LINE	TREATMENT	Day died		LINE	TREATMENT	Day died		LINE	TREATMENT	Day died
JU1937	DR	18		JU1938	DR	20		JU1941	DR	22		JU1946	DR	24		JU1949	DR	21		JU345	DR	19
JU1937	DR	21		JU1938	DR	25		JU1941	DR	28		JU1946	DR	30		JU1949	DR	24		JU345	DR	23
JU1937	DR	23		JU1938	DR	24		JU1941	DR	17		JU1946	DR	15		JU1949	DR	24		JU345	DR	26
JU1937	DR	31		JU1938	DR	19		JU1941	DR	31		JU1946	DR	18		JU1949	DR	23		JU345	DR	16
JU1937	DR	25		JU1938	DR	19		JU1941	DR	16		JU1946	DR	21		JU1949	DR	26		JU345	DR	19
JU1937	DR	27		JU1938	DR	24		JU1941	DR	16		JU1946	DR	23		JU1949	DR	28		JU345	DR	22
JU1937	DR	25		JU1938	DR	12		JU1941	DR	14		JU1946	DR	31		JU1949	DR	28		JU345	DR	23
JU1937	DR	29		JU1938	DR	14		JU1941	DR	12		JU1946	DR	21		JU1949	DR	19		JU345	DR	28
JU1937	DR	30		JU1938	DR	16		JU1941	DR	25		JU1946	DR	28		JU1949	DR	24		JU345	DR	17
JU1937	DR	23		JU1938	DR	18		JU1941	DR	28		JU1946	DR	24		JU1949	DR	27		JU345	DR	17
JU1937	DR	31		JU1938	DR	27		JU1941	DR	12		JU1946	DR	26		JU1949	DR	20		JU345	DR	18
JU1937	DR	32		JU1938	DR	21		JU1941	DR	18		JU1946	DR	28		JU1949	DR	22		JU345	DR	19
JU1937	DR	26		JU1938	DR	17		JU1941	DR	21		JU1946	DR	15		JU1949	DR	20		JU345	DR	21
JU1937	DR	26		JU1938	DR	18		JU1941	DR	11		JU1946	DR	22		JU1949	DR	20		JU345	DR	14
JU1937	DR	17		JU1938	DR	17		JU1941	DR	31		JU1946	DR	24		JU1949	NGM	12		JU345	DR	19
JU1937	DR	18		JU1938	DR	25		JU1941	NGM	13		JU1946	DR	26		JU1949	NGM	15		JU345	DR	27
JU1937	DR	19		JU1938	NGM	23		JU1941	NGM	15		JU1946	DR	17		JU1949	NGM	16		JU345	DR	17
JU1937	DR	18		JU1938	NGM	26		JU1941	NGM	18		JU1946	DR	17		JU1949	NGM	17		JU345	DR	18
JU1937	NGM	11		JU1938	NGM	30		JU1941	NGM	19		JU1946	DR	18		JU1949	NGM	17		JU345	DR	27
JU1937	NGM	14		JU1938	NGM	19		JU1941	NGM	19		JU1946	DR	18		JU1949	NGM	17		JU345	DR	14
JU1937	NGM	18		JU1938	NGM	22		JU1941	NGM	20		JU1946	DR	18		JU1949	NGM	18		JU345	DR	17
JU1937	NGM	21		JU1938	NGM	32		JU1941	NGM	20		JU1946	DR	17		JU1949	NGM	20		JU345	DR	17
JU1937	NGM	22		JU1938	NGM	10		JU1941	NGM	21		JU1946	DR	20		JU1949	NGM	21		JU345	DR	17
JU1937	NGM	24		JU1938	NGM	13		JU1941	NGM	21		JU1946	DR	28		JU1949	NGM	23		JU345	DR	21
JU1937	NGM	27		JU1938	NGM	17		JU1941	NGM	22		JU1946	NGM	13		JU1949	NGM	24		JU345	DR	22
JU1937	NGM	17		JU1938	NGM	21		JU1941	NGM	22		JU1946	NGM	14		JU1949	NGM	28		JU345	DR	22
JU1937	NGM	23		JU1938	NGM	23		JU1941	NGM	23		JU1946	NGM	16		JU1949	NGM	30		JU345	DR	22
JU1937	NGM	24		JU1938	NGM	18		JU1941	NGM	26		JU1946	NGM	17						JU345	DR	23
JU1937	NGM	15		JU1938	NGM	18		JU1941	NGM	27		JU1946	NGM	17						JU345	DR	24
JU1937	NGM	24		JU1938	NGM	20		JU1941	NGM	27		JU1946	NGM	17						JU345	DR	25
JU1937	NGM	11		JU1938	NGM	21		JU1941	NGM	28		JU1946	NGM	17						JU345	NGM	11
JU1937	NGM	27						JU1941	NGM	29		JU1946	NGM	18						JU345	NGM	12
JU1937	NGM	29						JU1941	NGM	30		JU1946	NGM	19						JU345	NGM	14
JU1937	NGM	10										JU1946	NGM	20						JU345	NGM	14
JU1937	NGM	12										JU1946	NGM	20						JU345	NGM	16
JU1937	NGM	19										JU1946	NGM	21						JU345	NGM	16
JU1937	NGM	30										JU1946	NGM	21						JU345	NGM	16
JU1937	NGM	16										JU1946	NGM	20						JU345	NGM	16
JU1937	NGM	18										JU1946	NGM	22						JU345	NGM	16
JU1937	NGM	19										JU1946	NGM	26						JU345	NGM	17
JU1937	NGM	19										JU1946	NGM	30						JU345	NGM	17
JU1937	NGM	22										JU1946	NGM	30						JU345	NGM	17
JU1937	NGM	22																		JU345	NGM	17
JU1937	NGM	23																		JU345	NGM	17
																				JU345	NGM	19
																				JU345	NGM	19
																				JU345	NGM	20
																				JU345	NGM	20
																				JU345	NGM	19
																				JU345	NGM	21
																				JU345	NGM	21
																				JU345	NGM	21
																				JU345	NGM	21
																				JU345	NGM	22
																				JU345	NGM	22
																				JU345	NGM	22
																				JU345	NGM	23
																				JU345	NGM	23
																				JU345	NGM	23
																				JU345	NGM	23
																				JU345	NGM	24
																				JU345	NGM	24
LINE	TREATMENT	Day died		LINE	TREATMENT	Day died		LINE	TREATMENT	Day died		LINE	TREATMENT	Day died		LINE	TREATMENT	Day died		LINE	TREATMENT	Day died
JU362	DR	17		JU393	DR	12		N2	dauer	19		PX179	DR	11		WN2002	DR	15		WN2003	DR	9
JU362	DR	19		JU393	DR	27		N2	dauer	22		PX179	DR	12		WN2002	DR	15		WN2003	DR	16
JU362	DR	18		JU393	DR	28		N2	dauer	23		PX179	DR	17		WN2002	DR	24		WN2003	DR	22
JU362	DR	22		JU393	DR	12		N2	dauer	25		PX179	DR	23		WN2002	DR	26		WN2003	DR	10
JU362	DR	10		JU393	DR	17		N2	dauer	13		PX179	DR	26		WN2002	DR	17		WN2003	DR	16
JU362	DR	11		JU393	DR	23		N2	dauer	14		PX179	DR	24		WN2002	DR	24		WN2003	DR	12
JU362	DR	15		JU393	DR	29		N2	dauer	17		PX179	DR	24		WN2002	DR	17		WN2003	DR	16
JU362	DR	17		JU393	DR	14		N2	dauer	19		PX179	DR	18		WN2002	DR	17		WN2003	DR	24
JU362	DR	10		JU393	DR	15		N2	dauer	25		PX179	DR	19		WN2002	DR	21		WN2003	DR	17
JU362	DR	20		JU393	DR	15		N2	dauer	13		PX179	DR	26		WN2002	DR	17		WN2003	DR	17
JU362	DR	13		JU393	DR	32		N2	dauer	18		PX179	DR	27		WN2002	DR	21		WN2003	DR	18
JU362	DR	16		JU393	DR	17		N2	dauer	18		PX179	DR	15		WN2002	DR	25		WN2003	DR	12
JU362	DR	18		JU393	DR	26		N2	dauer	21		PX179	DR	16		WN2002	DR	19		WN2003	DR	13
JU362	DR	12		JU393	DR	17		N2	dauer	22		PX179	DR	17		WN2002	DR	20		WN2003	DR	17
JU362	DR	17		JU393	DR	20		N2	dauer	14		PX179	DR	15		WN2002	DR	22		WN2003	DR	15
JU362	DR	18		JU393	DR	21		N2	dauer	18		PX179	DR	16		WN2002	DR	19		WN2003	DR	15
JU362	DR	17		JU393	DR	13		N2	dauer	23		PX179	DR	18		WN2002	DR	19		WN2003	DR	21
JU362	DR	17		JU393	DR	30		N2	dauer	29		PX179	DR	15		WN2002	DR	24		WN2003	NGM	15
JU362	DR	17		JU393	DR	17		N2	dauer	30		PX179	DR	17		WN2002	DR	17		WN2003	NGM	17
JU362	DR	17		JU393	DR	21		N2	dauer	15		PX179	DR	18		WN2002	DR	18		WN2003	NGM	17
JU362	DR	18		JU393	DR	23		N2	dauer	19		PX179	DR	21		WN2002	DR	26		WN2003	NGM	17
JU362	DR	19		JU393	DR	12		N2	dauer	24		PX179	DR	10		WN2002	DR	17		WN2003	NGM	17
JU362	NGM	13		JU393	DR	15		N2	dauer	25		PX179	DR	17		WN2002	DR	19		WN2003	NGM	19
JU362	NGM	13		JU393	DR	15		N2	dauer	15		PX179	DR	23		WN2002	DR	19		WN2003	NGM	19
JU362	NGM	13		JU393	NGM	9		N2	dauer	17		PX179	DR	27		WN2002	NGM	10		WN2003	NGM	21
JU362	NGM	13		JU393	NGM	10		N2	dauer	21		PX179	DR	31		WN2002	NGM	11		WN2003	NGM	22
JU362	NGM	15		JU393	NGM	10		N2	dauer	24		PX179	DR	17		WN2002	NGM	11		WN2003	NGM	23
JU362	NGM	15		JU393	NGM	11		N2	dauer	24		PX179	DR	18		WN2002	NGM	12
JU362	NGM	15		JU393	NGM	11		N2	dauer	15		PX179	DR	21		WN2002	NGM	12
JU362	NGM	16		JU393	NGM	11		N2	dauer	19		PX179	DR	22		WN2002	NGM	12
JU362	NGM	16		JU393	NGM	13		N2	dauer	18		PX179	NGM	10		WN2002	NGM	13
JU362	NGM	16		JU393	NGM	14		N2	dauer	23		PX179	NGM	12		WN2002	NGM	13
JU362	NGM	16		JU393	NGM	15		N2	dauer	14		PX179	NGM	13		WN2002	NGM	14
JU362	NGM	18		JU393	NGM	16		N2	dauer	15		PX179	NGM	15		WN2002	NGM	14
JU362	NGM	19		JU393	NGM	16		N2	dauer	18		PX179	NGM	16		WN2002	NGM	17
JU362	NGM	19		JU393	NGM	17		N2	NGM	10		PX179	NGM	17		WN2002	NGM	17
JU362	NGM	20		JU393	NGM	17		N2	NGM	11		PX179	NGM	18		WN2002	NGM	18
JU362	NGM	20		JU393	NGM	17		N2	NGM	13		PX179	NGM	18		WN2002	NGM	18
JU362	NGM	23		JU393	NGM	18		N2	NGM	14		PX179	NGM	17		WN2002	NGM	18
JU362	NGM	24		JU393	NGM	18		N2	NGM	14		PX179	NGM	19		WN2002	NGM	20
JU362	NGM	25		JU393	NGM	19		N2	NGM	15		PX179	NGM	20		WN2002	NGM	20
				JU393	NGM	20		N2	NGM	15		PX179	NGM	20		WN2002	NGM	20
				JU393	NGM	24		N2	NGM	15		PX179	NGM	20		WN2002	NGM	20
				JU393	NGM	25		N2	NGM	15		PX179	NGM	21		WN2002	NGM	21
				JU393	NGM	25		N2	NGM	16		PX179	NGM	21		WN2002	NGM	21
				JU393	NGM	25		N2	NGM	16		PX179	NGM	22		WN2002	NGM	22
				JU393	NGM	26		N2	NGM	16		PX179	NGM	23		WN2002	NGM	25
				JU393	NGM	26		N2	NGM	16		PX179	NGM	23
				JU393	NGM	30		N2	NGM	17		PX179	NGM	24
				JU393	NGM	30		N2	NGM	17		PX179	NGM	24
								N2	NGM	17		PX179	NGM	26
								N2	NGM	17		PX179	NGM	27
								N2	NGM	19		PX179	NGM	27
								N2	NGM	19		PX179	NGM	29
								N2	NGM	19		PX179	NGM	30
								N2	NGM	21
								N2	NGM	21
								N2	NGM	21
								N2	NGM	21
								N2	NGM	22
								N2	NGM	22
								N2	NGM	22
								N2	NGM	22
								N2	NGM	23
								N2	NGM	23
								N2	NGM	23
								N2	NGM	23
